# Supplementary material for: Case Report: Functional investigation of the γENaC G532S mutation presenting as mild PHA-1B3
Source: Front Med (Lausanne). 2025 Sep 3;12:1605057. doi: 10.3389/fmed.2025.1605057 (PMC12440858; doi:10.3389/fmed.2025.1605057)
Supplement: Supplementary file 3 [file Table_1.xlsx]

## Sheet: Fig. 1B
INa (μA)
WT				Mutant G532S
Before Trypsin	During Trypsin	After Trypsin		Before Trypsin	During Trypsin	After Trypsin
-0.24	-1.7	-1.22		-0.016	-0.029	-0.029
-0.8	-2.1	-1.89		-0.204	-0.351	-0.224
-1.08	-3.55	-2.24		-0.15	-0.21	-0.238
-0.92	-2.48	-1.49		-0.016	-0.039	-0.022
-2.43	-6	-4.57		-0.016	-0.088	-0.032
-1.34	-3.36	-3.14		-0.104	-0.21	-0.162
-0.27	-0.62	-0.61		-0.038	-0.09	-0.057
-0.26	-0.983	-0.726		-0.255	-0.32	-0.255
-0.9	-2.55	-1.55		-0.447	-0.617	-0.565
-0.254	-0.653	-0.49		-0.062	-0.1	-0.07
-0.617	-0.82	-0.581		-0.172	-0.17	-0.146
-0.726	-0.786	-0.653		-0.032	-0.12	-0.044
-0.128	-0.32	-0.333		-0.128	-0.18	-0.116
-0.48	-0.8	-0.45		-0.33	-0.4	-0.34
-0.286	-0.843	-0.62		-0.232	-0.296	-0.193
-0.59	-0.823	-0.68		-0.087	-0.142	-0.11
-0.81	-1.56	-1.34		-0.177	-0.211	-0.185
	-0.57			-0.102	-0.197	-0.147
-0.511	-2.13	-0.862		-0.04	-0.03	-0.047
-0.55	-0.99	-0.96		-0.041	-0.06	-0.054
-0.34	-0.396	-0.34		-0.114	-0.122	-0.109
-0.083	-0.156	-0.087		-0.398	-0.4	-0.382
-0.333	-0.611	-0.48		-0.534	-0.592	-0.502
-0.127	-0.44	-0.24		-0.067	-0.118	-0.087
-0.9	-0.96	-1.06		-0.351	-0.479	-0.381
-1.21	-2.43	-1.51		-0.0679	-0.144	-0.122
-0.35	-0.48	-0.39		-0.1	-0.27	-0.13
-0.55	-1.07	-0.65		-0.06	-0.116	-0.035
-0.255	-0.579	-0.61		-0.491	-0.477	-0.293
-0.85	-1.25	-1.14		-0.848	-1.1	-0.93
-1.13	-1.43	-1.82		-0.645	-0.794	-0.7
-0.45	-1.09	-0.735		-1.2	-1.57	-1.46
				-0.054	-0.082	-0.082
				-0.014	-0.014	-0.022
				-0.54	-0.66	-0.609
				-0.0359	-0.088	-0.04
				-0.084	-0.11	-0.09
				-0.49	-0.65	-0.58
				-0.23	-0.27	-0.19
				-0.257	-0.356	-0.339
				-0.18	-0.223	-0.214
				-0.44	-0.6	-0.46
				-0.477	-0.466	-0.517
				-0.22	-0.179	-0.217
				-0.1	-0.119	-0.14
				-0.15	-0.226	-0.232
				-0.055	-0.07	-0.069
				-0.154	-0.209	-0.22
				-0.094	-0.114	-0.122
				-0.38	-0.54	-0.47
				-0.372	-0.516	-0.43
				-0.238	-0.293	-0.244
				-0.635	-0.956	-0.667
				-0.039	-0.1	-0.05
				-0.12	-0.389	-0.128
				-0.11	-0.106	-0.122
				-0.25	-0.32	-0.28

## Sheet: Fig. 1C
I/I average WT
	G532S
0.381	0.025
1.27	0.324
1.714	0.238
1.46	0.025
3.856	0.025
2.126	0.165
0.428	0.06
0.413	0.405
1.428	0.709
0.403	0.098
0.979	0.273
1.152	0.051
0.203	0.203
0.762	0.524
0.454	0.368
0.936	0.138
1.285	0.281
0.627	0.162
0.811	0.063
0.873	0.065
0.54	0.181
0.132	0.632
0.528	0.847
0.202	0.106
1.428	0.557
1.92	0.108
0.555	0.159
0.873	0.095
0.405	0.779
1.349	1.346
1.793	1.024
0.714	1.904
	0.086
	0.022
	0.857
	0.057
	0.133
	0.778
	0.365
	0.408
	0.286
	0.698
	0.757
	0.349
	0.159
	0.238
	0.087
	0.244
	0.149
	0.603
	0.59
	0.378
	1.008
	0.062
	0.19
	0.175
	0.397

## Sheet: Fig. 1D
Ratio I after/before trypsin
WT	G532S
5.08	1.81
2.36	1.1
2.07	1.59
1.62	1.38
1.88	2
2.34	1.56
2.26	1.5
2.79	1
1.72	1.26
1.93	1.13
0.94	0.85
0.9	1.38
2.6	0.91
0.94	1.03
2.17	0.83
1.15	1.26
1.65	1.05
1.69	1.44
1.75	1.18
1	1.32
1.05	0.96
1.44	0.96
1.89	0.94
1.18	1.3
1.25	1.09
1.11	1.8
1.18	1.3
2.39	0.58
1.34	0.6
1.61	1.1
1.63	1.09
	1.22
	1.52
	1.57
	1.13
	1.11
	1.07
	1.18
	0.83
	1.32
	1.19
	1.05
	1.08
	0.99
	1.4
	1.55
	1.25
	1.43
	1.3
	1.24
	1.16
	1.03
	1.05
	1.28
	1.07
	1.11
	1.12

## Sheet: Fig. 1E
Absolute current amplitudes during trypsin exposure
WT		G532S
Peak	Plateau	Peak	Plateau
-1.7	-1.7	-1.7	-0.029
-12.22	-2.1	-8.6	-0.351
-5.7	-3.55	-6.8	-0.21
-3.5	-2.48	-2.2	-0.039
-21.2	-6	-1.6	-0.088
-10.1	-3.36	-1.91	-0.21
-3.27	-0.62	-0.86	-0.09
-5.6	-0.983	-2.2	-0.32
-4.4	-2.55	-4	-0.617
-6.6	-0.653	-0.1	-0.1
-4.6	-0.82	-0.17	-0.17
-0.786	-0.786	-6.7	-0.12
-11.6	-0.32	-4.8	-0.18
-1	-0.8	-3	-0.4
-5.8	-0.843	-3.3	-0.296
-7.6	-0.823	-1.9	-0.142
-6.9	-1.56	-4	-0.211
-2.13	-2.13	-9.2	-0.197
-6.2	-0.99	-6.2	-0.03
-6.6	-0.396	-0.92	-0.06
-3.9	-0.156	-1.4	-0.122
-2.89	-0.611	-1.2	-0.4
-0.44	-0.44	-3.5	-0.592
-2.8	-0.96	-2.1	-0.118
-15	-2.43	-2.7	-0.479
-5.7	-0.48	-3.7	-0.144
-1.07	-1.07	-1.4	-0.27
-2.7	-0.579	-3	-0.116
-8	-1.25	-0.477	-0.477
-8.1	-1.43	-15	-1.1
-11.4	-1.09	-4.7	-0.794
		-5.9	-1.57
		-5.6	-0.082
		-4.4	-0.014
		-7.4	-0.66
		-0.914	-0.088
		-0.846	-0.11
		-3.75	-0.65
		-0.27	-0.27
		-9.5	-0.356
		-8.17	-0.223
		-10	-0.6
		-1.8	-0.466
		-0.179	-0.179
		-4.2	-0.119
		-11	-0.226
		-3.6	-0.07
		-4.4	-0.209
		-2	-0.114
		-6.5	-0.54
		-2.6	-0.516
		-4.2	-0.293
		-3.1	-0.956
		-2	-0.1
		-0.389	-0.389
		-1	-0.106
		-1.13	-0.32

## Sheet: Fig. 1F
Ratio of currents during Trypsin exposure, Ipeak/Iplateau
WT	G532S
1	58.6
5.8	24.5
1.6	32.4
1.4	56.4
3.5	18.2
3	9.1
5.3	9.6
5.7	6.9
1.7	6.5
10.1	1
5.6	1
1	55.8
36.3	26.7
1.3	7.5
6.9	11.1
9.2	13.4
4.4	19
1	46.7
6.3	206.7
16.7	15.3
25	11.5
4.7	3
1	5.9
2.9	17.8
6.2	5.6
11.9	25.7
1	5.2
4.7	25.9
6.4	1
5.7	13.6
10.5	5.9
	3.8
	68.3
	314.3
	11.2
	10.4
	7.7
	5.8
	1
	26.7
	36.6
	16.7
	3.9
	1
	35.3
	48.7
	51.4
	21.1
	17.5
	12
	5
	14.3
	3.2
	20
	1
	9.4
	3.5

## Sheet: Fig. 2B
Western blot total fractions
alpha-ENaC			beta-ENaC			gamma-ENaC
αβγ-WT	αβγG532S		αβγ-WT	αβγG532S		αβγ-WT	αβγG532S
1	0.68		1	0.85		1	0.82
1	0.62		1	0.95		1	0.44
1	0.55		1	0.82		1	0.47

## Sheet: Fig. 2C
Western blot biotinylated fractions
alpha-ENaC			beta-ENaC			gamma-ENaC
αβγ-WT	αβγG532S		αβγ-WT	αβγG532S		αβγ-WT	αβγG532S
1	2.55369		1	0.740748		1	0.333686
1	2.01947		1	0.757631		1	0.406048
1	3.22463		1	0.911655		1	0.744535

## Sheet: Fig. S1
Western blot, total proteins, for oocytes injected with gamma-ENaC RNA alone
γ-WT	γG532S
1	0.21
1	0.51
